# Supplementary material for: Can network attention effectively stimulate corporate ESG practices?—Evidence from China
Source: PLoS One. 2023 Dec 14;18(12):e0290993. doi: 10.1371/journal.pone.0290993 (PMC10721026; doi:10.1371/journal.pone.0290993)
Supplement: S1 Data — (ZIP) [file pone.0290993.s001.zip]

Archive with 3 entries (2 files):
- S1.Date/2023Aug4do.do
- S1.Date/data.dta
- S1.Date/
