# Supplementary material for: Can network attention effectively stimulate corporate ESG practices?—Evidence from China
Source: PLoS One. 2023 Dec 14;18(12):e0290993. doi: 10.1371/journal.pone.0290993 (PMC10721026; doi:10.1371/journal.pone.0290993)
Supplement: S1 Data — (ZIP) [file pone.0290993.s001.zip › S1.Date/2023Aug4do.do]

cd C:\Users\Administrator\Desktop
use data.dta, clear
keep if date>=2011 | date<=2021
*Descriptive statistics Table 1
logout, save (Descriptive statistics) excel replace:tabstat  ESG  E S G ATT Size Ln_Age Lev Roa MS INST Top1 Dual Board SOE ,s(N mean sd min p50  max) f(%12.3f) c(s)

*Principal regression Table 2.
reg ESG ATT Size Ln_Age Lev Roa MS INST Top1 Dual Board SOE i.date i.ind ,r
outreg2 using "Principal regression.xls",replace bdec(3) sdec(3)
reg E ATT Size Ln_Age Lev Roa MS INST Top1 Dual Board SOE i.date i.ind ,r
outreg2 using "Principal regression.xls",append bdec(3) sdec(3) 
reg S ATT Size Ln_Age Lev Roa MS INST Top1 Dual Board SOE i.date i.ind ,r
outreg2 using "Principal regression.xls",append bdec(3) sdec(3) 
reg G ATT Size Ln_Age Lev Roa MS INST Top1 Dual Board SOE i.date i.ind ,r
outreg2 using "Principal regression.xls",append bdec(3) sdec(3) 

*Robustness test Table 3
*Instrumental variable regression
ivregress 2sls ATT Trade Size Ln_Age Lev Roa MS INST Top1 Dual Board SOE  i.date i.ind, r first
outreg2 using "Instrumental.xls",replace bdec(3) sdec(3)
ivregress 2sls ESG  Size Ln_Age Lev Roa MS INST Top1 Dual Board SOE (ATT=Trade) i.date i.ind, r first
outreg2 using "Instrumental.xls",append bdec(3) sdec(3)


*Replace key variables
reg ESG IA  Size Ln_Age Lev Roa MS INST Top1 Dual Board SOE i.date i.ind ,r
outreg2 using "Robustness test1.xls",replace bdec(3) sdec(3)

*Control individual fixed effects
xtreg ESG ATT Size Ln_Age Lev Roa  INST Top1 Dual Board SOE i.date ,fe
outreg2 using "Robustness test2.xls",replace bdec(3) sdec(3)
 
*Change lag time
xtset id date
foreach i in   ATT  Size Ln_Age Lev Roa MS INST Top1 Dual Board SOE  {
   gen `i'1=L.`i'
}

reg ESG ATT1  Size1 Ln_Age1 Lev1 Roa1 MS1 INST1 Top11 Dual1 Board1 SOE1 i.date i.ind ,r
outreg2 using "Robustness test3.xls",replace bdec(3) sdec(3)


*Further analysis
* Table 4 Heterogeneity of the marketization process
center  Market ATT 
gen interact =c_Market *c_ATT
reg ESG ATT  interact Market  Size Ln_Age Lev Roa MS INST Top1 Dual Board SOE i.date i.ind ,r
outreg2 using " marketization.xls",replace bdec(3) sdec(3)
reg E  ATT  interact Market Size Ln_Age Lev Roa MS INST Top1 Dual Board SOE i.date i.ind ,r
outreg2 using " marketization",append bdec(3) sdec(3) 
reg S ATT interact Market Size Ln_Age Lev Roa MS INST Top1 Dual Board SOE i.date i.ind ,r
outreg2 using " marketization.xls",append bdec(3) sdec(3) 
reg G ATT  interact Market Size Ln_Age Lev Roa MS INST Top1 Dual Board SOE i.date i.ind ,r
outreg2 using " marketization.xls",append bdec(3) sdec(3) 


*Table 5 Heterogeneity of industry competition
center  HHIA
gen interact1 = c_HHIA *c_ATT
reg ESG ATT interact1 HHIA Size Ln_Age Lev Roa MS INST Top1 Dual Board SOE i.date i.ind ,r
outreg2 using "industry competition.xls",replace bdec(3) sdec(3)
reg E ATT interact1 HHIA Size Ln_Age Lev Roa MS INST Top1 Dual Board SOE i.date i.ind ,r
outreg2 using "industry competition.xls",append bdec(3) sdec(3) 
reg S ATT interact1 HHIA Size Ln_Age Lev Roa MS INST Top1 Dual Board SOE i.date i.ind ,r
outreg2 using "industry competition.xls",append bdec(3) sdec(3) 
reg G ATT interact1 HHIA Size Ln_Age Lev Roa MS INST Top1 Dual Board SOE i.date i.ind ,r
outreg2 using "industry competition.xls",append bdec(3) sdec(3) 

*Table 6 Heterogeneity of property rights
gen c= ATT* SOE
reg ESG ATT c Size Ln_Age Lev Roa MS INST Top1 Dual Board SOE i.date i.ind ,r
outreg2 using "property rights.xls",replace bdec(3) sdec(3)
reg E ATT c Size Ln_Age Lev Roa MS INST Top1 Dual Board SOE i.date i.ind ,r
outreg2 using "property rights.xls",append bdec(3) sdec(3)
reg S ATT c Size Ln_Age Lev Roa MS INST Top1 Dual Board SOE i.date i.ind ,r
outreg2 using "property rights.xls",append bdec(3) sdec(3)
reg G ATT c Size Ln_Age Lev Roa MS INST Top1 Dual Board SOE i.date i.ind ,r
outreg2 using "property rights.xls",append bdec(3) sdec(3)
